# Supplementary material for: Characterization of the CRM Gene Family and Elucidating the Function of OsCFM2 in Rice
Source: Biomolecules. 2020 Feb 18;10(2):327. doi: 10.3390/biom10020327 (PMC7072668; doi:10.3390/biom10020327)
Supplement: Supplementary file 1 [file biomolecules-10-00327-s001.zip › Supplementary/Table S1 Primers for this study .xlsx]

## Sheet: Sheet1
Primers for qRT-RCR analysis
Os04g0464800-F	TTCTGTGGAGTATCAGCGTTAT
Os04g0464800-R	AATGCCTTGGTTGTGGTG
Os11g0592400(OsCFM3)-F	CAGTCATCATATCGCAACC
Os11g0592400(OsCFM3)-R	CTCATCCTCCACATCTTCC
Os08g0360100(OsCRS1)-F	TAAGGACGACAAACCTATCA
Os08g0360100(OsCRS1)-R	GGAGTCTTGAAGTCAGGGA
Os05g0551900-F	ACATAGAGCAGAGCGGTTAC
Os05g0551900-R	ATGACGCCATCAAAGACA
Os09g0363100-F	GGAGGAAAGTAGTAGAAATGC
Os09g0363100-R	TCGTGCTCTGGGATAGTC
Os06g0304500-F	GCTGAGGAAGTATGAGGTCCCG
Os06g0304500-R	AACCACGCCGCCAAACAC
Os01g0958400-F	AAACCCACAATCCCAGAA
Os01g0958400-R	TCGTCAGACTCCGAAGCA
Os04g0492900-F	GAGGAGCAGGTACAGGAA
Os04g0492900-R	ATCAGAAAGGGAAGCAAT
Os05g0145500-F	GGGTTCCAGAAGTTCCAT
Os05g0145500-R	GCCACTGTGATAGTTAGCG
Os08g0188000-F	ATCAATTTGGGCAAAGGC
Os08g0188000-R	GACCACGGTATAGGATAAGGA
Os08g0174900-F	ATCACTGGAAGAACGACGAG
Os08g0174900-R	CACAGCATTAACGGAATAACA
Os01g0323300-F	ACTACAACCCTCGAACCCG
Os01g0323300-R	AAATTGGCAGCAGATCCTT
Os01g0495900(OsCAF1)-F	CAAGGCGACCCTCAAGAC
Os01g0495900(OsCAF1)-R	TAGCTGCTGGCAGACATT
Os10g0512500-F	AAATTGGTCGATCTGTCATTC
Os10g0512500-R	TCTGTTGTGGCCTAAATGC
PsaA-F	TTAGAAATCCGCCAATCCA
PsaA -R	TGCTAGGCTCTACAACCATT
PsbA-F	ACCCTCATTAGCAGATTCGT
PsbA-R	GATTGTATTCCAGGCAGAGC
rbcL-F	CTTGGCAGCATTCCGAGTAA
rbcL-R	ACAACGGGCTCGATGTGATA
Lhcb2-F	CCCCATCGAGAACCTCTTC
Lhcb2-R	CGGTGCGTGGCTACTACAA
rpoA-F	CCATTCCCACAAGCAAAAAT
rpoA-R	TCTTACCGCCTTCCGTAGAA
rpoB-F	TGGTACATATCCCTTATCTCAA
rpoB-R	CTCCAGGACCCAAACAACTC
RpoC1-F	ATTAGACGCATGCAATTGGC
RpoC1-R	CAATGGGTCTTAATTCGGGA
RpoC2-F	CAATTTACGCGAGGGACTTTCT
RpoC2-R	TGTAAGATATCCAGCATCCGCC
RpoTp-F	GTTGAACGTGAGTTCAAAGTCC
RpoTp-R	GGGTCCCTAACTTCACTTGGG
HEMA1-F	CGCTATTTCTGATGCTATGGGT
HEMA1-R	TCTTGGGTGATGATTGTTTGG
Primers for RT-PCR analysis
atpF-F	TTTTAGCTCACTGGCCATCC
atpF-R	TTCATCGCCCTTTGTTTTTC
petB-F	ATTCAGACCTCGCAACCAGA
petB-R	GTTGGCCTCGGTCATTATGT
ycf3-1-F	TGATAAGACCTTCTCAATTGTAGCC
ycf3-1-R	GTGTGTATAAGGCCTATGTTATAGAGT
ycf3-2-F	AGAGCATACAAAGGCTTTGGAAT
ycf3-2-R	TTCAACCAGTTCTGTGCTTCAATATA
rpl2-F	ATCGATTTTCGACGGAATCA
rpl2-R	GGACCTCCCCAGATGGTAAT
petD-F	CCATGAAGAGGCTCCGTAAG
petD-R	ATCATTGACGGCTCGAGAAC
ndhA-F	TCCTTTGGGATATCGCTTTG
ndhA-R	TCTTCCTCCGCTTCTGGTAA
ndhB-F	TGGGGCAAGCTCTTCTATTC
ndhB-R	AGCAAGGAGATTCCCCAATA
rps16-F	TTCAAGGAAATAGAGAATAG
rps16-R	AACATGTGGTAGAAAGCAA
trnA-F	GGGGATATAGCTCAGTTGGT
trnA-R	TGGAGATAAGCGGACTCGAA
trnI-F	TGGGCCATCCTGGACTTGA
trnI-R	AGCTCAGTGGTAGAGCGCG
trnG-F	TCGTTAGCTTGGAAGGCTAG
trnG-R	GCGGGTATAGTTTAGTGGTA
trnV-F	TAGGGCTATACGGATTCGAA
trnV-R	AGGGCTATAGCTCAGTTCGG
rps12-F	ACTATCAACCCCAAAAAACC
rps12-R	TTTGGCTTTTTGACCCCAT
rps16-F	TTCGTTTAAAACGATGTGGTAGAAAG
rps16-R	TTCAAGGAAATAGAGAATAGCTGGAAC
trnK-F	TCTGGGTTGCTAACTCAATGGTAGAGTACTC
trnK-R	GGTTGCCCGGGACTCGAACC
trnL-F	GGATATGGCGAAATCGGTAGAC
trnL-R	ACCCTCACGACTTAGAAAGTCGAC

## Sheet: Sheet2
atpF-F
atpF-R
petB-F
petB-R
ycf3-1-F
ycf3-1-R
ycf3-2-F
ycf3-2-R
rpl2-F
rpl2-R
petD-F
petD-R
rpl16-F
rpl16-R
ndhA-F
ndhA-R
ndhB-F
ndhB-R
rps16-F
rps16-R
trnA-F
trnA-R
trnI-F
trnI-R
trnG-F
trnG-R
trnV-F
trnV-R
rps12-F
rps12-R
rps16-F
rps16-R
trnK-F
trnK-R
trnL-F
trnL-R
