# Supplementary material for: Characterization of the CRM Gene Family and Elucidating the Function of OsCFM2 in Rice
Source: Biomolecules. 2020 Feb 18;10(2):327. doi: 10.3390/biom10020327 (PMC7072668; doi:10.3390/biom10020327)
Supplement: Supplementary file 1 [file biomolecules-10-00327-s001.zip › Supplementary/Table S2 Characteristics of 14 CRM domain proteins in rice.xlsx]

## Sheet: Sheet1
Proteins Name	Predict subcellular localization	Number of CRM domains	Molecular Weights(kDa)	Subfamily
Os04g0464800	Chloroplast	4	111.29	CRS1 Subfamily
Os11g0592400	Chloroplast	3	99.22	CRS1 Subfamily
Os08g0360100	Chloroplast	3	84.57	CRS1 Subfamily
Os05g0551900	Chloroplast	3	89.89	CRS1 Subfamily
Os09g0363100	Chloroplast	3	105.94	CRS1 Subfamily
Os06g0304500	Chloroplast	1	39.82	Subfamily 3
Os01g0958400	Mitochondria	1	47.55	Subfamily 3
Os04g0492900	Mitochondria	1	55.21	Subfamily 3
Os05g0145500	Mitochondria	1	64.65	Subfamily 3
Os08g0188000	Mitochondria	2	41.42	CAF Subfamily
Os08g0174900	Mitochondria	2	47.99	CAF Subfamily
Os01g0323300	Chloroplast	2	67.88	CAF Subfamily
Os01g0495900	Chloroplast	2	78	CAF Subfamily
Os10g0512500	Chloroplast	1	27.75	Subfamily 4
